# Supplementary material for: Lateral Degassing Method for Disposable Film-Chip Microfluidic Devices
Source: Membranes (Basel). 2021 Apr 26;11(5):316. doi: 10.3390/membranes11050316 (PMC8146472; doi:10.3390/membranes11050316)
Supplement: Supplementary file 1 [file membranes-11-00316-s001.zip]

Archive with 5 entries (5 files):
- Video S1.mp4
- Video S2.mp4
- Video S3.mp4
- Video S4.mp4
- Video S5.mp4
